# Supplementary material for: Tailored Uniaxial Alignment of Nanowires Based on Off-Center Spin-Coating for Flexible and Transparent Field-Effect Transistors
Source: Nanomaterials (Basel). 2022 Mar 28;12(7):1116. doi: 10.3390/nano12071116 (PMC9000857; doi:10.3390/nano12071116)
Supplement: Supplementary file 1 [file nanomaterials-12-01116-s001.zip]

Archive with 1 entries (1 files):
- nanomaterials-1639301-supplementary.pdf
